# Supplementary material for: HDAC3: A Multifaceted Modulator in Immunotherapy Sensitization
Source: Vaccines (Basel). 2025 Feb 13;13(2):182. doi: 10.3390/vaccines13020182 (PMC11860249; doi:10.3390/vaccines13020182)
Supplement: Supplementary file 1 [file vaccines-13-00182-s001.zip]

Archive with 1 entries (1 files):
- vaccines-3407522-supplementary.pdf
